# Supplementary material for: Comprehensive Analysis of Berberis aristata DC. Bark Extracts: In Vitro and In Silico Evaluation of Bioaccessibility and Safety
Source: Nutrients. 2024 Sep 2;16(17):2953. doi: 10.3390/nu16172953 (PMC11397700; doi:10.3390/nu16172953)
Supplement: Supplementary file 1 [file nutrients-16-02953-s001.zip]

Archive with 1 entries (1 files):
- nutrients-3158862-supplementary.pdf
